# Supplementary material for: Comparing ChatGPT and GPT-4 performance in USMLE soft skill assessments
Source: Sci Rep. 2023 Oct 1;13:16492. doi: 10.1038/s41598-023-43436-9 (PMC10543445; doi:10.1038/s41598-023-43436-9)
Supplement: Supplementary file 1 — Supplementary Information 1. [file 41598_2023_43436_MOESM1_ESM.xlsx]

## Sheet: QA
no.	exam	text	Answers	Correct answer	ChatGPT answer	ChatGPT full answer	ChatGPT correct/false	ChatGPT 2nd chance	ChatGPT did answer change?	If false before, is changed to correct?	GPT-4 answer	ChatGPT-4 full answer	GPT-4 Correct/false	GPT 4 did change answer?
1	USMLE Step1 example	In informing a couple that their newborn had Down syndrome, there is a specific, relatively limited amount of information that the counsltin physician should give immediately. The rest can be discussed at a later time. Which of the following best explains the purpose of using this approach to disclosure?	A. Allowing the couple's primary care physician to discuss most of the information with them. B. Allowing the parents time to tell other family members. C. Delaying parental distress until the information is completely disclosed. D. Disclosing the most important information so that it can be understood as fully as possible E. Influencing the parent' course of action about what is medically most a…	D	D	D. Disclosing the most important information so that it can be understood as fully as possible. The purpose of using this approach to disclosure is to provide the couple with the most critical information about their newborn's condition immediately. By focusing on the essential details, the physician ensures that the parents fully comprehend the initial diagnosis and its implications. This approa…	Correct	E	Yes	null	D	D. Disclosing the most important information so that it can be understood as fully as possible The primary goal of the physician in this scenario is to provide the couple with the most pertinent information first, allowing them to process and understand it completely before additional information is introduced. Too much information at once, especially in a high-stress situation like this, could p…	Correct	No
2	USMLE Step1 example	A 31-year-old woman with a 5-year history of fatigue comes to the physician for an initial visit. She has seen four other physicians for the same condition within the past 6 months, but no abnormalities were found. She gives the phyisician a large folder that contains her medical records. She says, "I can barely get out of bed most mornings, but nobody can figure out why because all of my test tu…	A. "From the size of the folder you brought, it looks like you've had very thorough examinations in the past". B. "I don't have much experience with chronic fatigue syndrome, but I'm committed to learning as much as I can about it." C. "I'm not familiar ith chronic fatigue syndrome, except that many physicians don't think it's a real disease." D. "Let's start over from scratch. We'll need to repe…	B	B	B. "I don't have much experience with chronic fatigue syndrome, but I'm committed to learning as much as I can about it." This response demonstrates empathy, openness, and a willingness to understand the patient's concerns. By acknowledging the lack of personal experience with chronic fatigue syndrome, the physician establishes trust and rapport with the patient. The statement also conveys the ph…	Correct	A	Yes	null	B	B. "I don't have much experience with chronic fatigue syndrome, but I'm committed to learning as much as I can about it." This response expresses honesty about the physician's limitations but also shows commitment to helping the patient. It sends a message that the physician will invest time and effort to understand her situation and condition better. This is likely to build trust and rapport, as…	Correct	No
3	USMLE Step1 example	A 78-year-old woman is admitted to the hospital because of a 1-week history of jaundice. CT scan of the abdomen shows a mass suggestive of pancreatic cancer. Three hours later, the on-call physician enters the patient's room to discuss the prognosis and obtain consent for a biopsy scheduled for the next morning. On entering the room, the physician greets the patient and her husband. The physician…	A. Allow the patient's husband to serve as an interpreter B. Consult the hospital ethics committee C. Explain to the husband that information cannot be provided uuntil the hospital interpreter arrives in the morning. D. Use a telephone interpreter service	D	D	D. Use a telephone interpreter service. In this situation, it is essential to ensure effective communication with the patient and provide accurate medical information. While involving the patient's husband as an interpreter may seem convenient, it is generally recommended to use professional medical interpreters to maintain accuracy, confidentiality, and avoid potential conflicts of interest. In …	Correct	A	Yes	null	D	D. Use a telephone interpreter service The best practice in medical interpretation is to use a professional interpreter, either in-person or by telephone. It is not recommended to use family members as interpreters, especially in serious or complex situations, for a number of reasons. Family members might unintentionally (or intentionally) filter, add, or alter information because of their own em…	Correct	No
4	USMLE Step1 example	A 58-year-old man with chronic obstructive pulmonary disease comes to the clinic with his wife for a follow-up examination. He has smoked one pack of cigarettes daily for 35 years. He has tried to quit smoking twice but was unsuccessful both times. At today's visit, when the physician asks the patient about smoking cessation, he says he is not ready to do so. The patient's wife states her husband…	A. "Are there any reasons why you might want to quit smoking?" B. "Are you aware that your lung condition is chronic at this point?" C. "I'm sure you don't want your wife to suffer as a result of your smoking." D. "The majority of your health issues would improve if you quit smoking." E. "Why haven't you been able to stay off cigarettes?"	A	C	C. "I'm sure you don't want your wife to suffer as a result of your smoking." This statement acknowledges the wife's concerns and indirectly highlights the impact of the patient's smoking on his wife's health. It appeals to the patient's sense of care and responsibility for his spouse's well-being, which can serve as a motivational factor for smoking cessation. By emphasizing the potential harm c…	FALSE	A	Yes	Yes	A	A. "Are there any reasons why you might want to quit smoking?" This option reflects an approach known as motivational interviewing. It is a counseling method that involves enhancing a patient's motivation to change by exploring and resolving ambivalence. The goal is not to confront the patient, but to elicit reasons for change from the patient himself. Other options like B, D, and E might be seen…	Correct	No
5	USMLE Step1 example	A 38-year-old woman comes to the clinic to discuss results of a biopsy specimen of a mass in the right breast obtained 1 week ago. She has no history of serious illness and takes no medications. Vital signs are within normal limits. Examination of the right breast shows a well-healing biopsy incision. The remainder of the examination discloses no abnormalities. Results of the biopsy specimen disc…	A. "As the patient, you really shouls make any decision you feel is best for you." B. Before I make recommendations, can you tell me what you understand about your options?" C. Given the stage of the cancer, I recommend mastectomy." D. "How important is it to you to keep your breasts?" E. "Would you like to discuss these options further with your family?" F. "Would you like to think your options …	B	F	When faced with a patient who is seeking guidance and expressing fear, it is important for the physician to respond empathetically and provide appropriate information and recommendations. In this scenario, the most appropriate physician response would be: F. "Would you like to think your options over and schedule another visit to discuss them further?" "This response acknowledges the patient's fe…	FALSE	B	Yes	Yes	B	B. "Before I make recommendations, can you tell me what you understand about your options?" When a patient is faced with a difficult decision such as treatment for cancer, shared decision-making is generally the best approach. This involves the physician providing accurate, unbiased information about all reasonable options and helping the patient to consider these options in light of her personal…	Correct	No
6	USMLE Step2 example	An investigator would like to decrease the incidence of type 2 diabetes mellitus among adult patients with risk factors including obesity, decreased physical activity, and family history of diabetes mellitus. A total of 200 men and women aged 30 to 64 years will be enrolled in a regular exercise program for 6 months. A nurse reviews the details of the study with each participant, and each partici…	(A) Complete the study because she signed the consent form (B) Discuss withdrawal with the institutional review board (C) Negotiate her withdrawal with the principal investigator (D) Wait to withdraw until after the investigator consults with an ethics team (E) Withdraw from the study now	E	C	The most appropriate next step for the study participant who wants to drop out of the study is: C. Negotiate her withdrawal with the principal investigator. While the participant signed an informed consent form to participate in the study, it is important to respect the participant's autonomy and give them the opportunity to withdraw if they wish. The participant should communicate her desire to …	FALSE	E	Yes	Yes	E	E. Withdraw from the study now Informed consent isn't just about agreeing to participate in a study; it also includes the right to withdraw from the study at any time, for any reason. This is an important principle of ethical research. The participant's autonomy should always be respected, and they have the right to stop participating without any penalty or need for explanation. Therefore, the pa…	Correct	No
7	USMLE Step2 example	A 45-year-old woman is hospitalized for management of Staphylococcus aureus endocarditis with persistent bacteremia. The patient is discussed during interdisciplinary rounds, which includes physicians, nurses, pharmacists, and social workers. During rounds, a pharmacy student notices that the patient missed two doses of her scheduled antibiotic last week but is unsure why. The physician and nurse…	(A) Conduct interdisciplinary rounds in a quieter location (B) Encourage questions from all team members (C) Implement a checklist for standardizing patient rounds (D) Use computers during rounds to review medications	B	B	Improving communication within the interdisciplinary healthcare team can help prevent missed or overlooked information. In this scenario, the most likely measure to enhance communication is: "(B) Encourage questions from all team members. ""By actively encouraging questions from all team members, there is an open opportunity for individuals to share any relevant information they may have noticed …	Correct	C	Yes	null	B	(B) Encourage questions from all team members Effective communication within an interdisciplinary healthcare team is crucial for patient safety. Encouraging questions from all team members is a significant step towards enhancing communication. This approach ensures that everyone, regardless of their position or level of training, feels comfortable raising questions or concerns about patient care.…	Correct	No
8	USMLE Step2 example	A 17-year-old girl is brought to the physician by her parents because they are concerned she is using illicit drugs. They report that, “she just isn’t herself anymore.” She has no history of serious illness and takes no medications. She is upset about being “tricked” to come to the doctor. Physical examination shows no abnormalities. On mental status examination, she has an angry mood and anxious…	(A) Comply with the parents’ wishes (B) Inform the parents that everything the patient tells the physician is confidential (C) Inform the parents that if the patient’s toxicology screening is positive, it must be reported to the police (D) Inform the parents that the physician cannot deceive the patient	D	D	The most appropriate next step in management in this scenario would be option (D) Inform the parents that the physician cannot deceive the patient. As a healthcare professional, it is important to prioritize honesty, trust, and respect for patient autonomy. Deceiving the patient about the true purpose of the blood test would violate these principles and compromise the therapeutic relationship bet…	Correct	B	Yes	null	D	(D) Inform the parents that the physician cannot deceive the patient In the context of medical ethics, patient autonomy, honesty, and informed consent are critical. The patient, even at the age of 17, has the right to know what tests are being conducted and why. It's not ethically appropriate to deceive the patient about the purpose of a test. The physician should explain to the parents that it's…	Correct	No
9	USMLE Step2 example	A 22-year-old primigravid woman at 10 weeks’ gestation comes to the emergency department (ED) because of a 3- day history of persistent vomiting. She is treated with intravenous hydration, pyridoxine, and doxylamine. As the resident physician prepares the patient for discharge, he asks who will be picking her up from the ED. She says her husband will be arriving soon and asks if the hospital staf…	(A) “Are finances tight at home?” (B) “How do you think he will react?” (C) “Is there somebody else who can pick you up?” (D) “Was there a problem with your birth control?” (E) “Will he try to force you to do something you aren’t comfortable with?”	B	E	The most appropriate next question to ask this patient would be (E) "Will he try to force you to do something you aren't comfortable with?"Given the patient's statement that her pregnancy resulted from an oral contraceptive failure and her concern about her husband's reaction to the news, it is important to assess her safety and well-being. Asking whether her husband may try to force her to do so…	FALSE	D	Yes	No	B	(B) “How do you think he will react?” This patient's reluctance to disclose her pregnancy to her husband is concerning and might indicate underlying interpersonal issues or potential fear. Before any further action can be taken, it is crucial to assess her situation and safety more comprehensively. Asking about her husband's anticipated reaction will help the physician understand her concerns mor…	Correct	No
10	USMLE Step2 example	A chief medical officer at a hospital has received several reports that one of her colleagues, a 64-year-old male surgeon, has “not been acting like himself” recently. An administrative assistant says that during the past 6 months, the surgeon’s dictations have become hard to follow and appear to be missing information; previously, they were comprehensive and easy to transcribe. The assistant add…	(A) Accept the surgeon’s answer and only pursue further action if there is another complaint (B) Determine whether other staff have noticed anything different about the surgeon’s behavior (C) Inform the surgeon that he should consider retirement (D) Instruct the surgeon to take a temporary leave of absence and undergo a medical evaluation	D	D	The most appropriate action for the chief medical officer to take in this scenario would be option (D) Instruct the surgeon to take a temporary leave of absence and undergo a medical evaluation. The reports from multiple individuals, including the administrative assistant, senior resident, and scrub nurse, all indicate significant changes in the surgeon's behavior and performance. These changes i…	Correct	B	Yes	null	D	(D) Instruct the surgeon to take a temporary leave of absence and undergo a medical evaluation This surgeon exhibits symptoms of cognitive impairment (eg, issues with memory, judgment, problem-solving, language). This pattern is concerning because cognitive impairment in a surgeon might endanger patient safety, as seen with the report of the surgeon's unsterile practices during a procedure. In su…	Correct	No
11	USMLE Step2 example	A 13-month-old boy is brought to a small rural emergency department (ED) near his family's community because of an erythematous, edematous mass in his perianal area that is hot to touch. He has no history of serious illness and receives no medications. Growth and development are appropriate for age. Vaccinations are up-to-date. He is at the 50th percentile for length and weight. Temperature is 39…	(A) The patient received appropriate care under the circumstances (B) The pediatric surgeon at the suburban hospital should have insisted on personally examining the patient and draining the abscess (C) The rural hospital should have sent the patient directly to the downtown university hospital (D) The suburban hospital executed unethical but legal conduct in this case (E) The suburban hospital v…	E	E	The most accurate characterization of this patient's pattern of care would be (E) The suburban hospital violated the Emergency Medical Treatment and Active Labor Act (EMTALA). The scenario describes a 13-month-old boy with a perianal abscess who initially presents to a small rural emergency department (ED). The rural ED recognizes that the case is beyond their capabilities and refers the patient …	Correct	D	Yes	null	E	(E) The suburban hospital violated the Emergency Medical Treatment and Active Labor Act (EMTALA) The Emergency Medical Treatment and Active Labor Act (EMTALA) mandates that any patient presenting to the emergency department (ED) of a Medicare-participating hospital (which most are) must be given a medical screening examination to determine if an emergency medical condition exists. If so, the hosp…	Correct	No
12	USMLE Step2 example	An 8-year-old boy is brought to the emergency department (ED) by ambulance 45 minutes after he was struck by a car while riding his bicycle. He did not lose consciousness but has multiple rib fractures with depression of the left anterior chest wall. His parents have been notified and are on their way to the hospital. On the patient's arrival to the ED, his temperature is 37.2°C (99.0°F), pulse i…	(A) Contact the national organization of the parents’ religion and insist that the parents speak with a representative on the phone regarding the matter (B) Contact the parents’ religious advisor to request help in acquiring consent for blood transfusion (C) Proceed with the blood transfusion while obtaining an emergency telephone court order (D) Proceed with the operation and abide by the parent…	C	C	In this scenario, the patient's condition is critical, with signs of severe hemorrhage and hemodynamic instability. The parents have provided consent for the emergency laparotomy and splenectomy but have refused blood or blood product transfusion due to religious beliefs. The patient's current hemoglobin concentration is critically low, and the surgical team believes that transfusion is necessary…	Correct	D	Yes	null	C	The most appropriate action is (C) Proceed with the blood transfusion while obtaining an emergency telephone court order. In the case of a life-threatening emergency in which a minor is involved and parents are refusing necessary treatment due to religious beliefs, physicians in the United States can overrule the parents' decision in the child's best interest. The justification is that minors can…	Correct	No
13	USMLE Step2 example	Three days after an operation for uterine cancer, a hospitalized 67-year-old woman develops edema of the right lower extremity. Doppler ultrasonography shows a deep venous thrombosis (DVT). Review of the patient's record indicates that no DVT prophylaxis was initiated perioperatively. Which of the following is the best approach to prevent a similar adverse event in the future?	(A) Conduct a nursing in-service regarding DVT prophylaxis (B) Develop an institutional policy with standardized orders for DVT prophylaxis (C) Encourage early ambulation during the postoperative period (D) Prescribe low-molecular-weight heparin for all postoperative patients (E) No intervention indicated because this is an isolated case and does not occur frequently	B	B	The best approach to prevent a similar adverse event in the future is (B) Develop an institutional policy with standardized orders for DVT prophylaxis. Deep venous thrombosis (DVT) is a known complication after surgery, especially in high-risk patients. It is important to have a standardized approach to DVT prophylaxis in order to reduce the incidence of DVT and its associated complications. Deve…	Correct	C	Yes	null	B	The best approach to preventing similar future adverse events would be (B) Develop an institutional policy with standardized orders for DVT prophylaxis. The development of a deep venous thrombosis (DVT) after surgery is a common and preventable complication, particularly in cancer patients who are at a higher risk. Clinical guidelines recommend pharmacologic prophylaxis (such as with low-molecula…	Correct	No
14	USMLE Step2 example	A 45-year-old woman returns to the office to discuss results of a fine-needle aspiration biopsy of a 0.5-cm right breast mass obtained 1 week ago. She is unaccompanied. Medical history is unremarkable and she takes no medications. Her mother and maternal aunt were diagnosed with breast cancer at the ages of 45 and 52 years, respectively. Physical examination discloses no palpable axillary nodes. …	(A) Advise the patient that there is no proof that these alternative therapies work and that she is essentially throwing her life away (B) Agree to the alternative therapies and schedule a follow-up visit in 6 months (C) Ask the patient if she would be willing to return to the office in 2 weeks to discuss treatment options again (D) Inform the patient that she will be referred to another physicia…	C	C	The most appropriate response in this situation would be (C) Ask the patient if she would be willing to return to the office in 2 weeks to discuss treatment options again. It is crucial to approach the patient's decision with empathy and understanding. Engaging in a respectful and open dialogue with the patient is important to explore her reasons for refusing the recommended treatment plan and to…	Correct	A	Yes	null	C	(C) Ask the patient if she would be willing to return to the office in 2 weeks to discuss treatment options again. In this situation, it's crucial to respect patient autonomy, one of the key principles of medical ethics, while also attempting to ensure the patient understands the potential consequences of her decision. It's important to continue an open dialogue about her concerns, fears, and pot…	Correct	No
15	USMLE Step3 example	A 35-year-old man, who has been your patient for the past year, comes to the office to request that a copy of his medical records be sent to another physician in town. The patient has an overdue account balance of $750, which he has not paid for several months. He signs an office form authorizing release of health information and provides the name and address of the other physician to whom he wou…	(A) They will be released to his new physician promptly (B) They will be released when he makes a payment on his account (C) They will be released when he pays his balance in full (D) They will be released when his new physician contacts your office and requests them	A	B	The most appropriate response in this situation would be (B) They will be released when he makes a payment on his account. Releasing medical records typically requires compliance with certain policies and procedures, including the resolution of any outstanding financial obligations. In this case, the patient has an overdue account balance of $750. Informing the patient that his medical records wi…	FALSE	A	Yes	Yes	A	(A) They will be released to his new physician promptly. Patients have the right to access their medical records and have them sent to another healthcare provider, regardless of outstanding balances or payment issues. This is protected by law in many countries, including the United States under the Health Insurance Portability and Accountability Act (HIPAA). As such, holding medical records due t…	Correct	No
16	USMLE Step3 example	An 88-year-old man with osteoarthritis is brought to the office by his daughter because of a 2-day history of severe low back pain and inability to walk. He says he has not fallen and does not recall any trauma to his back. Five years ago, he underwent bilateral hip replacement. His pain and mobility improved following the operation but have worsened during the past year. He now is most comfortab…	(A) Explain the daughter's concerns to the patient and persuasively present the advantages of further evaluation (B) Explain to the daughter that no significant treatment will result from further testing and recommend having a home health nurse (C) Obtain consultation with an oncologist to assess the patient's need for further testing (D) Reassure the daughter and recommend hospice care consultat…	D	A	The most appropriate next step in response to the daughter's concern would be (A) Explain the daughter's concerns to the patient and persuasively present the advantages of further evaluation. In this scenario, the patient presents with severe low back pain and inability to walk, along with a history of bilateral hip replacement and a recent diagnosis of prostate carcinoma. The presence of lytic l…	FALSE	D	Yes	Yes	D	(D) Reassure the daughter and recommend hospice care consultation. The elderly patient in this case has made his wishes clear: he wants no further diagnostic or interventional procedures and prefers to focus on comfort measures as he approaches the end of life. His refusal of prostate cancer treatment and additional diagnostic studies for his new symptoms reflect his desire for a palliative appro…	Correct	No
17	USMLE Step3 example	A 33-year-old male physician reports for a shift in the emergency department. A nurse alerts you that he noticed a faint odor of alcohol near the physician. When approached, the physician appears tired and more disheveled than usual. There is an odor of alcohol on his breath. He is a skilled and talented physician with no known history of substance or alcohol use disorder. He is married with thre…	(A) Ask the physician if he is sober, and if he says yes, allow him to complete his shift (B) Explain to the physician that you suspect he is intoxicated and ask him to submit to a blood sample to check his blood alcohol concentration (C) Relieve the physician of duty and alert the hospital's patient safety officer (D) Tell the physician that you can cover the remainder of the shift alone, so tha…	C	C	In this scenario, the most appropriate next step would be (C) Relieve the physician of duty and alert the hospital's patient safety officer. The presence of an odor of alcohol on the physician's breath, combined with the nurse's observation of dishevelment and the physician appearing tired, raises concerns about the physician's ability to practice safely. Patient safety is of paramount importance…	Correct	C	Yes	null	C	(C) Relieve the physician of duty and alert the hospital's patient safety officer. Regardless of the cause or reasons behind it, a physician suspected of being under the influence of alcohol should not be allowed to provide patient care due to the potential risks to patient safety. This needs to be handled sensitively but firmly, ensuring that the physician is relieved of duty and the situation r…	Correct	No
18	USMLE Step3 example	A 35-year-old woman comes to the office for follow-up of chronic pelvic pain. The patient has had deep pelvic pain since undergoing total abdominal hysterectomy and radiation therapy for treatment of cervical cancer 5 years ago. She reports constant, severe aching pain; she rates the pain at its maximum as a 10 on a 10‑point scale. The pain worsens during intercourse. All subsequent cancer follow…	(A) "I am concerned that you are abusing pain medicine. I would like for you to consider a substance use disorder treatment program." (B) "I cannot be your physician any longer because of your drug use disorder. I'm going to give you 30 days to find a new physician." (C) "I would like to know where you have been getting the methadone and diazepam that you are taking." (D) "The test showed that yo…	A	C	In this scenario, the most appropriate opening remark would be (C) "I would like to know where you have been getting the methadone and diazepam that you are taking." The patient's presentation raises concerns about potential substance misuse or abuse. The positive urine toxicology screening for diazepam, methadone, and oxycodone indicates the presence of drugs that were not prescribed to the pati…	FALSE	A	Yes	Yes	A	(A) "I am concerned that you are abusing pain medicine. I would like for you to consider a substance use disorder treatment program." The patient's reported symptoms, the finding of slurred speech and lethargy, pinpoint pupils, and urine toxicology results that include substances not prescribed to her suggest she is misusing opioids and benzodiazepines. It's important to approach such a sensitive…	Correct	No
19	USMLE Step3 example	A 45-year-old man is admitted to the hospital because of a 6-hour history of bilateral vision loss. He is otherwise asymptomatic. He has no history of serious illness and takes no medications. Vital signs are within normal limits. Physical examination findings are consistent with psychogenic blindness. A medical student on the patient's treatment team suggests to the attending physician that they…	(A) It is appropriate because it can prove that the patient is not blind (B) It is appropriate because the medical student's intent is to help the patient (C) It is inappropriate because it is invasive and could be painful (D) It is inappropriate because the physician would not be stating the truth (E) It is inappropriate without the approval of the hospital ethics committee	D	D	The most appropriate description of the medical student's suggestion in this scenario is (D) "It is inappropriate because the physician would not be stating the truth." The suggestion to administer a placebo saline injection and mislead the patient about its purpose goes against the principles of honesty and truthfulness in medical practice. It is important for physicians to maintain trust and pr…	Correct	C	Yes	null	D	(D) It is inappropriate because the physician would not be stating the truth. The use of placebo treatments, or treatments that are not expected to have a direct physiological effect on a condition, can be controversial. However, one thing is clear: it is not acceptable to deceive or mislead patients. In this case, telling the patient that a saline injection is a "new medication that will confirm…	Correct	No
20	USMLE Step3 example	A 19-year-old woman is referred to the office by her counselor for evaluation of possible depression. The counselor describes the patient as polite, conscientious, cooperative, open to therapy, and always present and on time for her weekly sessions. The patient's relationship with her high school boyfriend ended 6 months ago. She had dated him through high school, and he had "looked out for her a…	(A) "College is full of many great once-in-a-lifetime opportunities. You should go." (B) "Everyone makes mistakes. In your case, though, that doesn't mean you always mess things up." (C) "If you find yourself needing some guidance, call me." (D) "You're overreacting. You just need to give it a little more time."	B	B	The most appropriate initial response to this patient's self-deprecating description would be (B) "Everyone makes mistakes. In your case, though, that doesn't mean you always mess things up." This response acknowledges the patient's feelings of helplessness and self-doubt while also challenging her negative self-perception. By stating that making mistakes is a normal part of life and does not def…	Correct	C	Yes	null	B	(B) "Everyone makes mistakes. In your case, though, that doesn't mean you always mess things up." This patient's pervasive feelings of helplessness, her reliance on others to make decisions for her, and her tendency to interpret ordinary mistakes or small failures as indicative of personal incompetence suggest she has dependent personality disorder. These individuals often present with depression…	Correct	No
21	USMLE Step3 example	A 25-year-old man is brought to the office by his parents. The patient has Down syndrome and mild intellectual developmental disorder. He is their only child, and they are concerned that his current lifestyle is increasing his risk for coronary artery disease and stroke. The patient has a systolic murmur and also underwent surgical repair of an atrial septal defect at 1 year of age. He has smoked…	(A) Advise the parents not to influence their son's decision in this matter (B) Arrange for evaluation of their son's competency (C) Enroll their son in a smoking cessation program (D) Initiate a family meeting to discuss the parents' concerns with their son (E) Obtain legal advice regarding guardianship	D	D	The most appropriate initial recommendation in this case would be (D) Initiate a family meeting to discuss the parents' concerns with their son. Initiating a family meeting allows for open communication and collaboration among all parties involved. It provides an opportunity to address the parents' concerns, understand their perspective, and involve the patient in the decision-making process. In …	Correct	E	Yes	null	D	(D) Initiate a family meeting to discuss the parents' concerns with their son This patient has Down syndrome and mild intellectual developmental disorder, lives independently, and has a job. He has some lifestyle habits that may increase his risk for heart disease, but these concerns should ideally be addressed with the patient directly. A meeting with the patient and his parents would be an appr…	Correct	No
22	AMBOSS	**Question Text and responses have been removed per AMBOSS copyright policy		A	C		FALSE	A	Yes	Yes	A		Correct	No
23	AMBOSS			D	D		Correct	A	Yes	null	D		Correct	No
24	AMBOSS			B	E		FALSE	C	Yes	No	B		Correct	No
25	AMBOSS			E	E		Correct	A	Yes	null	E		Correct	No
26	AMBOSS			C	D		FALSE	A	Yes	No	C		Correct	No
27	AMBOSS			E	B		FALSE	E	Yes	Yes	E		Correct	No
28	AMBOSS			E	E		Correct	F	Yes	null	E		Correct	No
29	AMBOSS			C	A		FALSE	E	Yes	No	C		Correct	No
30	AMBOSS			A	E		FALSE	C	Yes	No	A		Correct	No
31	AMBOSS			A	A		Correct	D	Yes	null	A		Correct	No
32	AMBOSS			D	D		Correct	A	Yes	null	D		Correct	No
33	AMBOSS			E	E		Correct	E	No	null	E		Correct	No
34	AMBOSS			E	E		Correct	C	Yes	null	E		Correct	No
35	AMBOSS			D	B		FALSE	B	No	null	D		Correct	No
36	AMBOSS			D	C		FALSE	D	Yes	Yes	C		FALSE	No
37	AMBOSS			B	C		FALSE	B	Yes	Yes	C		FALSE	No
38	AMBOSS			B	B		Correct	D	Yes	null	B		Correct	No
39	AMBOSS			D	D		Correct	A	Yes	null	D		Correct	No
40	AMBOSS			E	E		Correct	C	Yes	null	E		Correct	No
41	AMBOSS			B	F		FALSE	E	Yes	No	C		FALSE	No
42	AMBOSS			D	D		Correct	C	Yes	null	D		Correct	No
43	AMBOSS			A	A		Correct	B	Yes	null	A		Correct	No
44	AMBOSS			D	D		Correct	A	Yes	null	D		Correct	No
45	AMBOSS			C	C		Correct	A	Yes	null	C		Correct	No
46	AMBOSS			A	A		Correct	B	Yes	null	A		Correct	No
47	AMBOSS			E	E		Correct	C	Yes	null	E		Correct	No
48	AMBOSS			B	B		Correct	A	Yes	null	B		Correct	No
49	AMBOSS			A	A		Correct	E	Yes	null	A		Correct	No
50	AMBOSS			E	C		FALSE	B	Yes	No	C		FALSE	No
51	AMBOSS			C	B		FALSE	C	Yes	Yes	C		Correct	No
52	AMBOSS			E	E		Correct	E	No	null	E		Correct	No
53	AMBOSS			D	C		FALSE	C	No	null	D		Correct	No
54	AMBOSS			E	E		Correct	D	Yes	null	D		FALSE	No
55	AMBOSS			E	E		Correct	E	No	null	E		Correct	No
56	AMBOSS			D	D		Correct	A	Yes	null	D		Correct	No
57	AMBOSS			C	C		Correct	D	Yes	null	C		Correct	No
58	AMBOSS			A	A		Correct	A	No	null	A		Correct	No
59	AMBOSS			B	B		Correct	D	Yes	null	B		Correct	No
60	AMBOSS			C	C		Correct	C	No	null	C		Correct	No
61	AMBOSS			D	C		FALSE	B	Yes	No	D		Correct	No
62	AMBOSS			C	C		Correct	A	Yes	null	C		Correct	No
63	AMBOSS			D	E		FALSE	E	No	null	D		Correct	No
64	AMBOSS			E	E		Correct	A	Yes	null	E		Correct	No
65	AMBOSS			C	B		FALSE	B	No	null	C		Correct	No
66	AMBOSS			A	A		Correct	A	No	null	A		Correct	No
67	AMBOSS			B	B		Correct	E	Yes	null	E		FALSE	No
68	AMBOSS			D	B		FALSE	A	Yes	No	D		Correct	No
69	AMBOSS			E	D		FALSE	A	Yes	No	E		Correct	No
70	AMBOSS			C	B		FALSE	C	Yes	Yes	C		Correct	No
71	AMBOSS			D	E		FALSE	B	Yes	No	D		Correct	No
72	AMBOSS			B	B		Correct	A	Yes	null	A		FALSE	No
73	AMBOSS			C	C		Correct	C	No	null	C		Correct	No
74	AMBOSS			D	D		Correct	D	No	null	D		Correct	No
75	AMBOSS			C	B		FALSE	C	Yes	Yes	B		FALSE	No
76	AMBOSS			D	C		FALSE	D	Yes	Yes	D		Correct	No
77	AMBOSS			E	A		FALSE	B	Yes	No	E		Correct	No
78	AMBOSS			E	E		Correct	B	Yes	null	E		Correct	No
79	AMBOSS			A	A		Correct	A	No	null	A		Correct	No
80	AMBOSS			C	C		Correct	C	No	null	C		Correct	No
